# Supplementary material for: From Zero to Hero: Type 2 Diabetes Mellitus Patients Hike on the Way of St. James—A Feasibility Study with Analyses of Patients’ Quality of Life, Diabetes Distress and Glucose Profile
Source: Int J Environ Res Public Health. 2023 Jan 12;20(2):1417. doi: 10.3390/ijerph20021417 (PMC9861500; doi:10.3390/ijerph20021417)
Supplement: Supplementary file 1 [file ijerph-20-01417-s001.zip]

Archive with 1 entries (1 files):
- ijerph-2089350-supplementary.pdf
